# Supplementary material for: Diagnosis and Screening Strategies for Detection of Familial Hypercholesterolaemia in Children and Adolescents in Italy: A Survey from the LIPIGEN Paediatric Group
Source: Children (Basel). 2025 Feb 26;12(3):288. doi: 10.3390/children12030288 (PMC11941534; doi:10.3390/children12030288)
Supplement: Supplementary file 1 [file children-12-00288-s001.zip]

Archive with 1 entries (1 files):
- children-3468684-supplementary.pdf
